# Supplementary material for: Entropy by Neighbor Distance as a New Measure for Characterizing Spatiotemporal Orders in Microscopic Collective Systems
Source: Micromachines (Basel). 2023 Jul 26;14(8):1503. doi: 10.3390/mi14081503 (PMC10456758; doi:10.3390/mi14081503)
Supplement: Supplementary file 1 [file micromachines-14-01503-s001.zip]

Archive with 4 entries (4 files):
- S1. Boids simulation.mp4
- S2 living crystal.mp4
- S3 active chiral spinners.mp4
- S4 kilobots.mp4
